# Supplementary material for: Modelling the Encapsulation of 3-Hydroxyflavone with Cyclodextrin and Octa Acid and Comparing Their Differences
Source: Molecules. 2023 May 8;28(9):3966. doi: 10.3390/molecules28093966 (PMC10179834; doi:10.3390/molecules28093966)
Supplement: Supplementary file 1 [file molecules-28-03966-s001.zip]

Archive with 1 entries (1 files):
- molecules-2327253-supplementary.pdf
